# Supplementary material for: Persistence and Active Replication Status of Oropouche Virus in Different Body Sites: Longitudinal Analysis of a Traveler Infected with a Strain Spreading in Latin America
Source: Viruses. 2025 Jun 16;17(6):852. doi: 10.3390/v17060852 (PMC12197401; doi:10.3390/v17060852)
Supplement: Supplementary file 1 [file viruses-17-00852-s001.zip]

Archive with 1 entries (1 files):
- viruses-3651951-supplementary.pdf
